# Supplementary material for: An updated end-to-end ecosystem model of the Northern California Current reflecting ecosystem changes due to recent marine heatwaves
Source: PLoS One. 2024 Jan 19;19(1):e0280366. doi: 10.1371/journal.pone.0280366 (PMC10798527; doi:10.1371/journal.pone.0280366)
Supplement: S2 Table — The table contains information about the fates of detritus (eggs, pelagic detritus, fishery offal, benthic detritus, or export from the system) for each functional group (rows of table) in the model. See https://doi.org/10.5281/zenodo.7079777 for a csv version of this table and see Table 1, S3–S5 Tables for other ecosystem model parameters. (CSV) [file pone.0280366.s003.csv]

Group	Z1c: invertebrate eggs	Z2d: fish eggs	D1: pelagic detritus	D2: fishery offal	D3: benthic detritus	export	sum
P1: large phytoplankton	0	0	1	0	0	0	1
P2: small phytoplankton	0	0	1	0	0	0	1
MZ: micro-zooplankton	0	0	1	0	0	0	1
Z1ai: copepods (large >= 0.025mg C)	0.2	0	0.8	0	0	0	1
Z1aii: copepods (small < 0.025mg C)	0.2	0	0.8	0	0	0	1
Z1b: small invertebrate larvae	0.2	0	0.8	0	0	0	1
Z1d: pteropods	0.2	0	0.8	0	0	0	1
Z2a: pelagic amphipods	0.2	0	0.8	0	0	0	1
Z2b: pelagic shrimp (Sergestidae Panaeidae)	0.2	0	0.8	0	0	0	1
Z2c: other macro-zooplankton	0.2	0	0.8	0	0	0	1
Z2g: small jellyfish (net-feeders)	0	0	1	0	0	0	1
Z2e: small jellyfish (carnivores)	0	0	1	0	0	0	1
Z2f: large jellyfish	0	0	1	0	0	0	1
Z2g: pyrosomes	0	0	1	0	0	0	1
Z3a: E. pacifica (adult & juveniles)	0.2	0	0.8	0	0	0	1
Z3b: T. spinifera (adult & juveniles)	0.2	0	0.8	0	0	0	1
Ca: small cephalopod aggregate	0	0.25	0	0	0.75	0	1
Cb: cephalopod humboldt	0	0	0	0	1	0	1
PlnkF1a: smelt aggregate	0	0.25	0	0	0.75	0	1
PlnkF1b: shad	0	0.25	0	0	0.75	0	1
PlnkF1c: sardine	0	0	0	0	1	0	1
PlnkF1d: herring	0	0.25	0	0	0.75	0	1
PlnkF1e: anchovy	0	0.25	0	0	0.75	0	1
PlnkF1f: saury	0	0.25	0	0	0.75	0	1
PlnkF2a: coho yearling	0	0	0	0	1	0	1
PlnkF2bi: Chinook yearling Sp	0	0	0	0	1	0	1
PlnkF2bii: Chinook yearling Fa	0	0	0	0	1	0	1
PlnkF2biii: Chinook subyearling Fa early	0	0	0	0	1	0	1
PlnkF2biv: Chinook subyearling Fa late	0	0	0	0	1	0	1
PlnkF2bv: other Chinook yearling	0	0	0	0	1	0	1
PlnkF2bvi: other Chinook subyearling	0	0	0	0	1	0	1
PlnkF2c: other juvenile salmon	0	0	0	0	1	0	1
PlnkF3: mesopelagic fish aggregate	0	0.25	0	0	0.75	0	1
PlnkF4: planktivorous rockfish	0	0	0	0	1	0	1
PiscF1a: coho	0	0	0	0	1	0	1
PiscF1b: Chinook	0	0	0	0	1	0	1
PiscF1c: other salmon aggregate	0	0	0	0	1	0	1
PiscF2: shark aggregate	0	0	0	0	1	0	1
PiscF3a: jack mackerel	0	0	0	0	1	0	1
PiscF3b: Pacific mackerel	0	0	0	0	1	0	1
PiscF4: piscivorous rockfish	0	0	0	0	1	0	1
PiscF5: dogfish aggregate	0	0	0	0	1	0	1
PiscF6: hake	0	0	0	0	1	0	1
PiscF10: tuna aggregate	0	0	0	0	1	0	1
PiscF7: sablefish	0	0.25	0	0	0.75	0	1
PiscF8: Hexagrammidae (lingcod greenling)	0	0.25	0	0	0.75	0	1
PiscF9: flatfish (water-column feeders)	0	0.25	0	0	0.75	0	1
BnthF1: skates & rays	0	0	0	0	1	0	1
BnthF2: misc. small benthic fishes	0	0.25	0	0	0.75	0	1
BnthF3: benthivorous rockfish	0	0	0	0	1	0	1
BnthF4: Gadidae (cod haddock pollock)	0	0.25	0	0	0.75	0	1
BnthF5: flatfish (benthic feeders)	0	0.25	0	0	0.75	0	1
BnthF6: flatfish (small)	0	0.25	0	0	0.75	0	1
BnthF7: grenadier	0	0	0	0	1	0	1
JuvF1: juvenile rockfish	0	0	0	0	1	0	1
JuvF2: juvenile fish (other)	0	0	0	0	1	0	1
JuvF3: juvenile fish (chondrichthys)	0	0	0	0	1	0	1
DepB1: infauna	0	0	0	0	1	0	1
DepB2a: Pandalus spp.	0	0	0	0	1	0	1
DepB2b: other epibenthic shrimp (Caridea)	0	0	0	0	1	0	1
DepB3: mysids	0	0	0	0	1	0	1
DepB4: echinoderms	0	0	0	0	1	0	1
DepB5: benthic amphipods isopods and cumaceans	0	0	0	0	1	0	1
SspB2: bivalves	0	0	0	0	1	0	1
SspB3: misc. epifauna (suspension feeders)	0	0	0	0	1	0	1
CrnB1: Dungeness crab	0	0	0	0	1	0	1
CrnB2: Tanner crab	0	0	0	0	1	0	1
CrnB3: misc. epifauna (carnivorous)	0	0	0	0	1	0	1
SB1: sooty shearwaters	0	0	0	0	1	0	1
SB2: common murre	0	0	0	0	1	0	1
SB3: gulls & terns	0	0	0	0	1	0	1
SB4: alcids	0	0	0	0	1	0	1
SB5: large pelagic seabirds	0	0	0	0	1	0	1
SB6: other pelagic seabirds	0	0	0	0	1	0	1
SB7: coastal seabirds (divers)	0	0	0	0	1	0	1
SB8: storm-petrels	0	0	0	0	1	0	1
PlnkMM1: gray whales	0	0	0	0	1	0	1
PlnkMM2: baleen whales	0	0	0	0	1	0	1
PiscMM1: small pinnipeds	0	0	0	0	1	0	1
PiscMM2a: sea lions	0	0	0	0	1	0	1
PiscMM2b: N elephant seals	0	0	0	0	1	0	1
PiscMM3: small toothed whales	0	0	0	0	1	0	1
PiscMM4: large toothed whales	0	0	0	0	1	0	1
PiscMM5a: other killer whales	0	0	0	0	1	0	1
PiscMM5b: Southern resident killer whales	0	0	0	0	1	0	1
Z1c: invertebrate eggs	0	0	0	0	1	0	1
Z2d: fish eggs	0	0	0	0	1	0	1
D1: pelagic detritus	0	0	0	0	1	0	1
D2: fishery offal	0	0	0	0	1	0	1
D3: benthic detritus	0	0	0	0	0	1	1
Fishery1: dredge	0	0	0	1	0	0	1
Fishery2: Hook & line	0	0	0	1	0	0	1
Fishery3: Other gear	0	0	0	1	0	0	1
Fishery4: Net	0	0	0	1	0	0	1
Fishery5: pot & trap	0	0	0	1	0	0	1
Fishery6: Trolling	0	0	0	1	0	0	1
Fishery7: Trawl (non-shrimp)	0	0	0	1	0	0	1
Fishery8: Shrimp trawls	0	0	0	1	0	0	1
FshryR1: recreational fishery	0	0	0	1	0	0	1
